# Supplementary material for: Starvation in Mice Induces Liver Damage Associated with Autophagy
Source: Nutrients. 2024 Apr 17;16(8):1191. doi: 10.3390/nu16081191 (PMC11053507; doi:10.3390/nu16081191)
Supplement: Supplementary file 1 [file nutrients-16-01191-s001.zip]

Archive with 1 entries (1 files):
- nutrients-2919872-supplementary.pdf
